# Supplementary material for: Hollow Silica Microparticles Based on Amphiphilic Polyphosphazenes
Source: Materials (Basel). 2022 Jul 7;15(14):4763. doi: 10.3390/ma15144763 (PMC9318875; doi:10.3390/ma15144763)
Supplement: Supplementary file 1 [file materials-15-04763-s001.zip]

Archive with 1 entries (1 files):
- materials-1753896-supplementary_changes.pdf
